# Supplementary material for: Vesicular Ganglioside GM1 From Breast Tumor Cells Stimulated Epithelial-to-Mesenchymal Transition of Recipient MCF-10A Cells
Source: Front Oncol. 2022 Apr 26;12:837930. doi: 10.3389/fonc.2022.837930 (PMC9086854; doi:10.3389/fonc.2022.837930)
Supplement: Supplementary file 3 [file Table_2.xlsx]

## Sheet: Sheet1
symbol	Uniprot	Ratio (log2FC)	q-Value
APPL2	Q8NEU8	5.82377	0.0044784
BBS7	Q8IWZ6	5.60917	0.0321755
HMGA2	P52926	5.14123	0.0141357
B3GALT4	O96024	5.03072	0.00513746
FAM21A	Q641Q2	4.74846	0.0017413
PLXNB2	O15031	4.66036	8.04904e-05
RIOK2	Q9BVS4	4.57433	0.00234202
ALOX15	P16050	4.53269	0.0119364
ANAPC1	Q9H1A4	4.47007	0.0025354
PPIL3	Q9H2H8	4.43855	0.0033817
DHRS7C	A6NNS2	4.34893	0.014464
KRT79	Q5XKE5	4.08624	0.00382185
DIP2B	Q9P265	4.07274	0.00965267
CCDC137	Q6PK04	4.05105	0.0311656
ADAM8	P78325	3.96809	0.011581
AOX1	Q06278	3.94648	0.0218259
SMG6	Q86US8	3.93915	0.0311189
KBTBD3	Q8NAB2	3.70298	0.00819751
PIEZO2	Q9H5I5	3.6771	0.00396037
ARHGDIB	P52566	3.63589	0.00202139
TTN	Q8WZ42	3.51557	0.0451948
TRAPPC4	Q9Y296	3.42317	0.0487624
NDUFA3	O95167	3.35587	0.00848361
LMCD1	Q9NZU5	3.33544	0.0341298
AKR1C1	Q04828	3.31102	0.00261411
PJA2	O43164	3.1523	0.0307287
MED20	Q9H944	3.12501	0.00471134
AFAP1L2	Q8N4X5	3.12475	0.0385561
DPYS	Q14117	3.12383	0.0141387
DDX55	Q8NHQ9	3.08413	0.0257987
RAB3GAP2	Q9H2M9	3.07446	0.00371394
COX17	Q14061	3.00533	0.0330751
GGT2	P36268	2.9992	0.0103094
SPDL1	Q96EA4	2.97751	0.00532136
MOCS3	O95396	2.82802	0.0314921
TICRR	Q7Z2Z1	2.76048	0.00509937
CDC20	Q12834	2.73795	0.0105619
CHCHD4	Q8N4Q1	2.72598	0.00638635
HLA-DPB1	P04440	2.64219	0.0232086
TSSK4	Q6SA08	2.62291	0.0294365
KIF15	Q9NS87	2.5799	0.0215721
ADO	Q96SZ5	2.56601	0.0029467
SMAP2	Q8WU79	2.56296	0.0426376
MTX2	O75431	2.54139	0.0159119
F10	P00742	2.53866	0.018187
FAM71D	Q8N9W8	2.51916	0.0261478
LRP12	Q9Y561	2.50728	0.0156107
HCK	P08631	2.50432	0.00567686
OR10X1	Q8NGY0	2.49218	0.00375402
IQSEC2	Q5JU85	2.44672	0.00668992
HLA-C	P30510	2.42404	0.038229
STK3	Q13188	2.41189	0.00647042
HMGCL	P35914	2.37195	0.00491707
BIRC6	Q9NR09	2.3009	0.0217943
LENG1	Q96BZ8	2.30055	0.0126795
NDUFB1	O75438	2.29543	0.0297207
ANKRD36	A6QL64	2.29499	0.00142572
HS1BP3	Q53T59	2.27607	0.036594
PIWIL1	Q96J94	2.24949	0.0450249
DIDO1	Q9BTC0	2.21381	0.00859017
FANCM	Q8IYD8	2.2113	0.0293609
AFTPH	Q6ULP2	2.21129	0.0194918
HEATR9	A2RTY3	2.20962	0.00382165
LRRC49	Q8IUZ0	2.19112	0.0262418
HERC5	Q9UII4	2.14504	0.0433119
SLC6A5	Q9Y345	2.10539	0.0492755
ASS1	P00966	2.1015	0.0136259
uncharacterized protein	Q6ZSR9	2.08826	0.0439777
FAM208A	Q9UK61	2.07195	0.00640599
SLC25A32	Q9H2D1	2.06377	0.0419368
EML2	O95834	2.05273	0.0201775
CCDC58	Q4VC31	2.03721	0.00121922
TSC1	Q92574	1.99628	0.0412389
ROBO3	Q96MS0	1.99311	0.00311008
REEP5	Q00765	1.97821	0.00280063
FLAD1	Q8NFF5	1.9676	0.0165298
BTNL2	Q9UIR0	1.96322	0.00213688
LAMA3	Q16787	1.95151	0.0170459
AHDC1	Q5TGY3	1.91343	0.00631823
KIAA1324	Q6UXG2	1.8959	0.00860214
ATP6V1F	Q16864	1.87908	0.0419953
PDF	Q9HBH1	1.86484	0.0488888
GCC2	Q8IWJ2	1.86006	0.018984
CRIP2	P52943	1.8491	0.00319973
TBL2	Q9Y4P3	1.83978	0.0062733
DPY19L4	Q7Z388	1.82907	0.0085923
BPTF	Q12830	1.82411	0.0122176
ANKRD24	Q8TF21	1.80286	0.0248225
CLIC3	O95833	1.79229	0.0473976
MRPS31	Q92665	1.75293	0.0246444
C12orf29	Q8N999	1.74823	0.042484
ACOX3	O15254	1.73564	0.0190584
STAU2	Q9NUL3	1.73353	0.00136595
KIAA1217	Q5T5P2	1.72023	0.000352073
SEPT6	Q14141	1.70819	0.0350107
MAGI1	Q96QZ7	1.69966	0.00357689
AIFM2	Q9BRQ8	1.6889	0.0491154
RNF14	Q9UBS8	1.6883	0.0114958
GHDC	Q8N2G8	1.6882	0.00316959
APOC3	P02656	1.68714	0.0487742
MAN2B1	O00754	1.68146	0.0261669
PROSC	O94903	1.67923	0.0233865
SUN2	Q9UH99	1.66683	0.0270853
DHCR24	Q15392	1.6638	0.0130905
SMC1A	Q14683	1.6622	0.00167855
DNPEP	Q9ULA0	1.65996	0.00432237
L1RE1	Q9UN81	1.64709	0.0218206
LAMC2	Q13753	1.64659	0.0225774
INTS1	Q8N201	1.63875	0.0443893
MICALL1	Q8N3F8	1.63296	0.0132425
AHNAK2	Q8IVF2	1.63134	0.020167
GNPDA1	P46926	1.58926	0.0162249
SYNJ2	O15056	1.581	0.0141048
EEFSEC	P57772	1.58027	0.0240214
S100A2	P29034	1.57515	0.0293379
LAPTM5	Q13571	1.57452	0.0346466
HLA-DRB1	Q29974	1.57256	0.00851926
ACTA2	P62736	1.56249	0.00866899
CDCA8	Q53HL2	1.54715	0.0162141
NEXN	Q0ZGT2	1.52827	0.00553805
ACSS2	Q9NR19	1.52053	0.0294253
SLC25A10	Q9UBX3	1.50987	0.0272816
MCM2	P49736	1.50355	0.00998571
TBC1D23	Q9NUY8	1.49811	0.00494378
CCS	O14618	1.49661	0.0205098
CD68	P34810	1.49248	0.0311492
RAB29	O14966	1.48952	0.0155996
MMP1	P03956	1.48379	0.0218401
MXRA8	Q9BRK3	1.48267	0.0038816
TMEM55A	Q8N4L2	1.47128	0.00866356
RAB8A	P61006	1.46195	0.0202893
PPP1R37	O75864	1.45062	0.0104
TUBGCP2	Q9BSJ2	1.44556	0.0160997
LRRFIP2	Q9Y608	1.43372	0.0218774
CBX6	O95503	1.42399	0.0182779
DHRS4	Q9BTZ2	1.42189	0.0426159
MED10	Q9BTT4	1.41885	0.00495342
GTF3C1	Q12789	1.39929	0.0450201
THUMPD1	Q9NXG2	1.38762	0.00965153
ITGA2	P17301	1.36241	0.00157228
ENDOD1	O94919	1.35681	0.0412261
RRAS	P10301	1.3545	0.00473025
STK4	Q13043	1.34102	0.0422435
GCK	P35557	1.32955	0.0124081
PRKAB1	Q9Y478	1.32002	0.0233354
RBM25	P49756	1.30961	0.0211727
SPATA5	Q8NB90	1.30901	0.0184362
AP2A2	O94973	1.30882	0.00544738
CORO7	P57737	1.29601	0.00753293
GPR89B	P0CG08	1.27954	0.0301987
DVL2	O14641	1.27723	0.00963666
IRF2BP2	Q7Z5L9	1.26096	0.0131848
MED12	Q93074	1.25723	0.0314086
STXBP1	P61764	1.24573	0.0147849
ACAA1	P09110	1.23742	0.0137792
DHCR7	Q9UBM7	1.23348	0.00612077
NUDT9	Q9BW91	1.23136	0.0347838
DECR1	Q16698	1.23034	0.00170802
SNX8	Q9Y5X2	1.22216	0.0403211
NABP2	Q9BQ15	1.22156	0.0477317
EIF4G3	O43432	1.21931	0.0496505
RNASEH2A	O75792	1.21784	0.00366431
TMED4	Q7Z7H5	1.21545	0.0217331
HDHD2	Q9H0R4	1.21372	0.021856
TMEM55B	Q86T03	1.21188	0.0392001
RPS6KA1	Q15418	1.20509	0.0141755
MED17	Q9NVC6	1.19912	0.0272555
FZD6	O60353	1.19272	0.0417235
GABARAP	O95166	1.19159	0.0412045
BLVRB	P30043	1.18699	0.00812802
CRAT	P43155	1.18514	0.0199246
ITGAV	P06756	1.18468	0.00784979
LAMP1	P11279	1.18457	0.00851905
PLCH1	Q4KWH8	1.17094	0.00509361
ARFGEF2	Q9Y6D5	1.1705	0.0237097
SERPINB4	P48594	1.16997	0.00696367
SCFD2	Q8WU76	1.16986	0.0428242
SGPL1	O95470	1.16213	0.0123798
MINPP1	Q9UNW1	1.15781	0.0404694
CHURC1	Q8WUH1	1.12765	0.00409559
RNF149	Q8NC42	1.11636	0.00684278
SAMM50	Q9Y512	1.10607	0.0429286
AKT1	P31749	1.09843	0.00496219
ACOT8	O14734	1.0936	0.0232299
OGFR	Q9NZT2	1.08412	0.0224108
AKR1C3	P42330	1.07527	0.00228604
CD63	P08962	1.07307	0.0467872
EPHX1	P07099	1.0623	0.0203373
S100A4	P26447	1.0576	0.00488206
DCAF13	Q9NV06	1.05596	0.0128792
LSM14B	Q9BX40	1.0554	0.0202767
ACOX1	Q15067	1.04964	0.0181353
CDCP1	Q9H5V8	1.04654	0.00310726
GSTZ1	O43708	1.03906	0.0433696
RELL1	Q8IUW5	1.0377	0.0424613
HLA-DRB1	P13761	1.03744	0.00864395
ATP5D	P30049	1.03476	0.00676623
GSN	P06396	1.03222	0.00379244
NFIC	P08651	1.02076	0.0131487
MVP	Q14764	1.01741	0.00569739
STX10	O60499	1.01529	0.0319725
TNFRSF10A	O00220	1.0137	0.0467951
ATP6AP2	O75787	1.00449	0.00249075
LIPI	Q6XZB0	0.999886	0.0232827
ITM2B	Q9Y287	0.998072	0.022369
MCM5	P33992	0.997702	0.010449
VAMP7	P51809	0.997474	0.0387134
HLA-A	P01892	0.995359	0.00309415
ITPK1	Q13572	0.994631	0.0130423
HTRA2	O43464	0.993802	0.0496625
ARMCX1	Q9P291	0.993796	0.0408186
TMSB4X	P62328	0.987757	0.0134006
NOD1	Q9Y239	0.987528	0.0289686
C21orf33	P30042	0.980805	0.00855523
GLT8D1	Q68CQ7	0.980782	0.0390886
GALNT2	Q10471	0.976663	0.0408318
OSTC	Q9NRP0	0.971044	0.021623
KREMEN2	Q8NCW0	0.966125	0.00848477
PTPN12	Q05209	0.963392	0.0161494
FZD7	O75084	0.962007	0.00583644
CD59	P13987	0.960983	0.0158797
MICA	Q29983	0.957587	0.0489212
NUP54	Q7Z3B4	0.957369	0.016205
TLE3	Q04726	0.945344	0.00899896
FN1	P02751	0.942657	0.0225334
G6PD	P11413	0.94051	0.00374744
ISOC2	Q96AB3	0.935986	0.0416502
ETFA	P13804	0.935619	0.00836921
ATP5J2	P56134	0.928081	0.00214109
UAP1L1	Q3KQV9	0.924353	0.0429792
TM9SF3	Q9HD45	0.923826	0.0201646
NT5C2	P49902	0.919303	0.0202997
ITPR3	Q14573	0.916808	0.0261703
EXOC2	Q96KP1	0.902196	0.0247401
ADAM10	O14672	0.900733	0.0255119
MTIF2	P46199	0.898546	0.0387808
EDIL3	O43854	0.895866	0.00749511
SLK	Q9H2G2	0.893799	0.0038548
PRKRA	O75569	0.892425	0.0147716
UBE2M	P61081	0.890235	0.0164765
CPD	O75976	0.887749	0.0258954
PDDC1	Q8NB37	0.88648	0.0386954
BCR	P11274	0.885444	0.04552
RAP2B	P61225	0.874701	0.0201211
LITAF	Q99732	0.873589	0.0292612
HLA-C	Q95604	0.87327	0.0104307
SSR4	P51571	0.870128	0.0184712
SLC38A2	Q96QD8	0.867119	0.0449961
PURB	Q96QR8	0.866114	0.0353375
CHST9	Q7L1S5	0.854305	0.0489061
HEBP2	Q9Y5Z4	0.852844	0.0369201
C6orf120	Q7Z4R8	0.851931	0.0322635
UBE2H	P62256	0.843678	0.0369118
HSPA5	P11021	0.838497	0.00217603
VAPB	O95292	0.835116	0.00316243
LGALS3	P17931	0.832199	0.00662263
LAMTOR3	Q9UHA4	0.832032	0.0218051
ITGA3	P26006	0.830109	0.0193711
OSBPL9	Q96SU4	0.826872	0.0249156
SRP72	O76094	0.823632	0.0231478
MOCS2	O96007	0.820653	0.0065442
PTBP3	O95758	0.816673	0.0391563
PARD6B	Q9BYG5	0.811172	0.0273827
GNE	Q9Y223	0.807394	0.0293717
YKT6	O15498	0.803709	0.00606199
HLA-DRB1	Q5Y7A7	0.799497	0.0202855
UGCG	Q16739	0.799381	0.0103182
DHRS7B	Q6IAN0	0.796887	0.00623144
AKR1B1	P15121	0.792551	0.00165899
HBE1	P02100	0.788132	0.0401138
PRKCA	P17252	0.787126	0.0309286
HSPB8	Q9UJY1	0.784904	0.0454484
CD9	P21926	0.784307	0.0350054
VAMP8	Q9BV40	0.783843	0.00486388
SPRYD7	Q5W111	0.783222	0.0476147
RAB5B	P61020	0.778617	0.00734054
NRP1	O14786	0.778551	0.0115363
LMAN2	Q12907	0.775647	0.00775249
GBP1	P32455	0.772935	0.0468321
ATP1B1	P05026	0.764988	0.0175315
ATP2B4	P23634	0.762504	0.0301731
CTH	P32929	0.760105	0.000267919
RAP2C	Q9Y3L5	0.758921	0.0457258
ARHGAP12	Q8IWW6	0.743057	0.0103358
KRT85	P78386	0.742767	0.0233119
TMEM59	Q9BXS4	0.73802	0.00375625
GNAI3	P08754	0.736545	0.0131742
ALDH2	P05091	0.72739	0.0400545
UBXN1	Q04323	0.724372	0.0232903
AGAP3	Q96P47	0.724037	0.0340637
HLA-E	P13747	0.717782	0.0246505
NDRG1	Q92597	0.717723	0.0236811
PDIA4	P13667	0.7143	0.00193149
HTRA1	Q92743	0.71205	0.0390723
TNFRSF1A	P19438	0.711799	0.0216072
AP3M2	P53677	0.707613	0.0311692
CD74	P04233	0.705682	0.0165543
UTP20	O75691	0.701962	0.0282862
AFG3L2	Q9Y4W6	0.700181	0.0494025
FLOT1	O75955	0.697559	0.0239708
ATP2C1	P98194	0.697059	0.0108267
IGF2R	P11717	0.696017	0.0258601
TMEM43	Q9BTV4	0.689515	0.0450364
TROVE2	P10155	0.679927	0.0115501
NCBP1	Q09161	0.677177	0.0217843
IDH3G	P51553	0.675489	0.011795
FAM114A1	Q8IWE2	0.673218	0.00372778
KIF20A	O95235	0.671145	0.024588
P4HA1	P13674	0.670094	0.0408365
MRPS15	P82914	0.670018	0.0165519
KYNU	Q16719	0.666505	0.0432771
WDR26	Q9H7D7	0.666068	0.0289717
NMES1	Q9C002	0.664611	0.0369597
RAB9A	P51151	0.663608	0.048805
ATP1A1	P05023	0.662336	0.00231552
STX5	Q13190	0.657464	0.0315166
COMMD8	Q9NX08	0.657459	0.035049
TMEM11	P17152	0.65719	0.0150406
RABL3	Q5HYI8	0.656769	0.0450467
PRDX5	P30044	0.654917	0.0233577
STAM	Q92783	0.644262	0.0455184
DBNL	Q9UJU6	0.642832	0.029285
SEC23A	Q15436	0.64189	0.0233288
CSTB	P04080	0.639983	0.0162763
LSS	P48449	0.639748	0.0413644
PLD3	Q8IV08	0.639538	0.0338997
RAB22A	Q9UL26	0.637719	0.0339139
TTC27	Q6P3X3	0.637364	0.00211668
TFCP2	Q12800	0.635297	0.00232779
NPTN	Q9Y639	0.62635	0.0451891
DNPH1	O43598	0.621773	0.0231773
HSPB1	P04792	0.620705	0.0048362
TSPAN4	O14817	0.619598	0.047721
SUGT1	Q9Y2Z0	0.616887	0.00660119
ASH2L	Q9UBL3	0.608298	0.0273111
EIF3E	P60228	0.601825	0.00635406
CTSD	P07339	0.600284	0.00208572
DOHH	Q9BU89	0.591104	0.0364642
SLC30A1	Q9Y6M5	0.590745	0.0246687
NUCB2	P80303	0.58704	0.0477902
GNB4	Q9HAV0	0.586856	0.0048332
DNAJA1	P31689	-0.580215	0.011485
KIF11	P52732	-0.582736	0.0233657
SRM	P19623	-0.587435	0.00603877
NEDD4L	Q96PU5	-0.588229	0.0109717
CKAP5	Q14008	-0.58984	0.0384791
IGF2BP2	Q9Y6M1	-0.591443	0.0299558
KRT1	P04264	-0.592619	0.0246089
ICMT	O60725	-0.594626	0.0313895
LUC7L	Q9NQ29	-0.603925	0.0488414
MYO15A	Q9UKN7	-0.604527	0.0369072
UBAC2	Q8NBM4	-0.610239	0.00498219
PRPSAP2	O60256	-0.615348	0.0233151
TSR1	Q2NL82	-0.615765	0.0106631
RAVER1	Q8IY67	-0.616988	0.0350598
IPO4	Q8TEX9	-0.619826	0.0411935
SERPINF2	P08697	-0.622167	0.0385476
PRPF4B	Q13523	-0.623084	0.0322321
HAUS4	Q9H6D7	-0.623343	0.0381815
ADI1	Q9BV57	-0.624765	0.0496547
HK2	P52789	-0.625224	0.0183429
RFC4	P35249	-0.626354	0.0214713
ANKRD16	Q6P6B7	-0.626671	0.0382179
CPNE1	Q99829	-0.633442	0.0190483
MARK1	Q9P0L2	-0.648982	0.0416961
FUBP1	Q96AE4	-0.652832	0.00970079
NCAPD2	Q15021	-0.654531	0.00584232
PPIF	P30405	-0.65681	0.00376694
NHLRC2	Q8NBF2	-0.668676	0.0271017
DNAJC7	Q99615	-0.672316	0.0126975
PCLO	Q9Y6V0	-0.675727	0.00370768
PSMG1	O95456	-0.677947	0.0427737
SART3	Q15020	-0.682307	0.0382468
BAG6	P46379	-0.691996	0.00632899
HNRNPL	P14866	-0.695905	0.00373038
DBN1	Q16643	-0.703002	0.0161172
MARCH5	Q9NX47	-0.70512	0.0231302
SCYL2	Q6P3W7	-0.716335	0.00484296
LUZP1	Q86V48	-0.717479	0.0320948
FSCN1	Q16658	-0.718981	0.0166556
BOP1	Q14137	-0.723646	0.0391973
EIF2A	Q9BY44	-0.727811	0.0121804
SMU1	Q2TAY7	-0.729293	0.0427869
MRPS28	Q9Y2Q9	-0.732754	0.0214859
NOC2L	Q9Y3T9	-0.738259	0.041296
TP53	P04637	-0.743026	0.00713623
EEA1	Q15075	-0.744078	0.039533
METAP2	P50579	-0.74457	0.00369646
GRSF1	Q12849	-0.747187	0.0415449
DNMBP	Q6XZF7	-0.747812	0.0014188
TNNI2	P48788	-0.751473	0.0399181
PHF6	Q8IWS0	-0.754056	0.026309
KIF1C	O43896	-0.75463	0.0311107
CENPF	P49454	-0.761504	0.0232091
RCC2	Q9P258	-0.776836	0.00485603
UBE2S	Q16763	-0.782513	0.0296833
SMNDC1	O75940	-0.785308	0.005459
PIK3R2	O00459	-0.800395	0.0396833
TMEM214	Q6NUQ4	-0.801767	0.0181234
MPHOSPH10	O00566	-0.802731	0.0294928
RELA	Q04206	-0.808542	0.0137596
ARL6IP5	O75915	-0.820491	0.00862157
LTF	P02788	-0.823177	0.021769
PDS5A	Q29RF7	-0.828072	0.0131573
HRG	P04196	-0.828639	0.0496102
SPANXB1	Q9NS25	-0.8444	0.0231127
TIPRL	O75663	-0.852085	0.010126
METTL14	Q9HCE5	-0.857347	0.0469117
CTGF	P29279	-0.859713	0.0194157
NECAP2	Q9NVZ3	-0.863029	0.0264474
SRPK1	Q96SB4	-0.870089	0.0240529
PAIP2	Q9BPZ3	-0.872356	0.0382175
COG8	Q96MW5	-0.874033	0.0459888
VPS4B	O75351	-0.879932	0.00239948
RNF214	Q8ND24	-0.883038	0.0265735
NT5DC3	Q86UY8	-0.888901	0.00619876
CSRP2	Q16527	-0.897032	0.00972351
GC	P02774	-0.902072	0.0444021
PHGDH	O43175	-0.902803	0.0302003
PPT1	P50897	-0.904428	0.0103853
RPS6KA4	O75676	-0.910018	0.0388067
SDAD1	Q9NVU7	-0.923895	0.0264713
ERCC6L	Q2NKX8	-0.924301	0.0458957
PPP4R3A	Q6IN85	-0.925585	0.0469884
VARS	P26640	-0.926435	0.0084459
RBCK1	Q9BYM8	-0.934006	0.0144591
POLR2E	P19388	-0.942032	0.0184079
DDX39A	O00148	-0.951873	0.0037215
PLCB3	Q01970	-0.96026	0.0100811
SF3B6	Q9Y3B4	-0.966077	0.0184379
YBX3	P16989	-0.966122	0.0292303
ANKHD1	Q8IWZ3	-0.967094	0.0489093
NOL7	Q9UMY1	-0.968932	0.00676166
FARSA	Q9Y285	-0.970505	0.0164892
MSMO1	Q15800	-0.975707	0.0209659
FAM107B	Q9H098	-0.98629	0.0429363
SLC16A7	O60669	-0.993697	0.00713101
EPB41L2	O43491	-0.996035	0.00702115
PDCD2L	Q9BRP1	-1.00404	0.0250869
SPG20	Q8N0X7	-1.00736	0.0384945
TSFM	P43897	-1.00904	0.0432892
NAA25	Q14CX7	-1.0125	0.0153161
USP24	Q9UPU5	-1.01764	0.0122347
AFP	P02771	-1.02298	0.0216629
LRRC20	Q8TCA0	-1.02597	0.0261594
KRT2	P35908	-1.03078	0.0112051
AGO2	Q9UKV8	-1.03452	0.0444067
UAP1	Q16222	-1.03703	0.00822391
SMAD4	Q13485	-1.04774	0.0356093
RBM7	Q9Y580	-1.0584	0.020549
PM20D2	Q8IYS1	-1.0788	0.015163
FHOD1	Q9Y613	-1.09006	0.0299203
RNF20	Q5VTR2	-1.0904	0.0362337
HOOK3	Q86VS8	-1.11162	0.0220552
C6orf47	O95873	-1.11345	0.0217694
GFM1	Q96RP9	-1.11898	0.00257674
ATP6V1G1	O75348	-1.12376	0.0232563
TFPI2	P48307	-1.13005	0.0149934
REXO4	Q9GZR2	-1.13391	0.0177043
MED28	Q9H204	-1.13664	0.0225702
MAP7D3	Q8IWC1	-1.14557	0.0218082
ZNF512	Q96ME7	-1.14958	0.048858
ERCC2	P18074	-1.15211	0.00566652
GINS4	Q9BRT9	-1.16924	0.0100642
HABP2	Q14520	-1.1725	0.00310163
ZNF593	O00488	-1.1765	0.0322192
DIMT1	Q9UNQ2	-1.17725	0.00649414
RRM2	P31350	-1.1809	0.00201936
KRT9	P35527	-1.18291	0.00382558
MRPS36	P82909	-1.20522	0.0100674
EXOSC8	Q96B26	-1.21204	0.0140569
CCNA2	P20248	-1.21752	0.0339096
HIST1H2BA	Q96A08	-1.21955	0.0311677
POLR1E	Q9GZS1	-1.22141	0.0413035
UTP18	Q9Y5J1	-1.23385	0.0380478
C9orf78	Q9NZ63	-1.23692	0.0196239
UHRF1	Q96T88	-1.25004	0.0401145
PLAUR	Q03405	-1.25255	0.00559535
PLGRKT	Q9HBL7	-1.25272	0.0187174
LIN54	Q6MZP7	-1.26445	0.0203551
ZFP91	Q96JP5	-1.26456	0.0140688
RAB23	Q9ULC3	-1.26861	0.0193811
ATP5SL	Q9NW81	-1.26879	0.0404785
SOGA1	O94964	-1.29802	0.0475755
MCAM	P43121	-1.29816	0.00323779
KRT10	P13645	-1.32346	0.016098
NQO2	P16083	-1.34203	0.0161977
PTX3	P26022	-1.3428	0.0492899
CCDC59	Q9P031	-1.34428	0.0383129
WBP11	Q9Y2W2	-1.35947	0.00444692
EXOC7	Q9UPT5	-1.36269	0.00411004
RPIA	P49247	-1.36481	0.0153402
ATE1	O95260	-1.36776	0.0232418
ACTR2	P61160	-1.36898	0.00473623
ZC3H15	Q8WU90	-1.36933	0.00327165
ZBTB8OS	Q8IWT0	-1.37864	0.0237528
LARP4	Q71RC2	-1.38895	0.0130761
NNMT	P40261	-1.4	0.016976
SNIP1	Q8TAD8	-1.40737	0.0390489
UBA5	Q9GZZ9	-1.40812	0.0230779
NSMCE3	Q96MG7	-1.41188	0.0437442
DOCK5	Q9H7D0	-1.41217	0.0455909
HBS1L	Q9Y450	-1.42362	0.0160899
FGA	P02671	-1.43275	0.015714
KCTD14	Q9BQ13	-1.43292	0.0232494
PPARD	Q03181	-1.44638	0.0412421
ELP2	Q6IA86	-1.45067	0.0254933
MARK3	P27448	-1.45192	0.00483048
MISP	Q8IVT2	-1.45669	0.037899
PTK2	Q05397	-1.47004	0.00569757
EZH2	Q15910	-1.48027	0.0346758
COMMD2	Q86X83	-1.49684	0.0318104
TBK1	Q9UHD2	-1.50117	0.0403952
VCPIP1	Q96JH7	-1.51407	0.0382088
HUWE1	Q7Z6Z7	-1.51715	0.0294021
WIPI2	Q9Y4P8	-1.52073	0.0115352
METTL13	Q8N6R0	-1.54145	0.0236722
SMARCD2	Q92925	-1.54736	0.0294484
POLR1B	Q9H9Y6	-1.58545	0.00748657
AKAP17A	Q02040	-1.58764	0.00372367
SNX15	Q9NRS6	-1.58776	0.0425913
KPNA1	P52294	-1.59701	0.0139965
RXRB	P28702	-1.60049	0.0331108
MRPL43	Q8N983	-1.60108	0.0257822
FNBP1	Q96RU3	-1.60271	0.00493953
MFGE8	Q08431	-1.61946	0.0103589
GLTSCR2	Q9NZM5	-1.6321	0.00373501
RFC2	P35250	-1.65332	0.0037794
TDP2	O95551	-1.67169	0.0103379
TIMM17A	Q99595	-1.69682	0.019175
EXOC4	Q96A65	-1.6974	0.0130672
RNF40	O75150	-1.73898	0.0250511
FABP1	P07148	-1.74797	0.00865286
OR5AC2	Q9NZP5	-1.766	0.00206439
GTF2H1	P32780	-1.76776	0.0419912
RGL2	O15211	-1.79486	0.0413224
RPP40	O75818	-1.80821	0.0103439
KRT73	Q86Y46	-1.81187	0.0194223
HSDL2	Q6YN16	-1.81695	0.0404114
ACADM	P11310	-1.82537	0.00221155
TRAF2	Q12933	-1.85153	0.0216072
INTS4	Q96HW7	-1.85679	0.0484282
KEAP1	Q14145	-1.86006	0.00232618
ARHGAP27	Q6ZUM4	-1.86031	0.0406828
SLC4A7	Q9Y6M7	-1.88112	0.0053562
MID1	O15344	-1.89751	0.0140382
ITIH4	Q14624	-1.90631	0.0203278
CDC26	Q8NHZ8	-1.91076	0.0257761
DIAPH2	O60879	-1.913	0.00404743
ELP4	Q96EB1	-1.91487	0.0160507
ANTXR1	Q9H6X2	-1.92821	0.0140482
CCDC88A	Q3V6T2	-2.00096	0.0404315
NAPG	Q99747	-2.00475	0.0022845
TDRD7	Q8NHU6	-2.02845	0.00312762
RAD21	O60216	-2.06748	0.000387315
OTULIN	Q96BN8	-2.09806	0.0141816
LAMB1	P07942	-2.13583	0.0347831
NDUFA7	O95182	-2.16444	0.041182
MRPL17	Q9NRX2	-2.17864	0.00167326
OTUD4	Q01804	-2.18314	0.0161384
NUP214	P35658	-2.20046	0.00262272
RMDN3	Q96TC7	-2.23209	0.0216175
NUDT3	O95989	-2.27386	0.0103729
HMBS	P08397	-2.31651	0.00262678
NDUFS2	O75306	-2.3221	0.0465194
L3HYPDH	Q96EM0	-2.33939	0.00842191
uncharacterized protein	A8MUU9	-2.35731	0.0230066
TMEM179B	Q7Z7N9	-2.41169	0.00134665
FAM134C	Q86VR2	-2.41178	0.00496153
OSBPL11	Q9BXB4	-2.41958	0.0161207
PCM1	Q15154	-2.46799	0.0339678
GLTP	Q9NZD2	-2.52435	0.0304197
PAAF1	Q9BRP4	-2.55679	0.0209615
SAA2	P0DJI9	-2.58022	0.00554466
DNAJB4	Q9UDY4	-2.58779	0.00590171
CPSF2	Q9P2I0	-2.65295	0.00512509
VPRBP	Q9Y4B6	-2.66207	0.00265047
GINS2	Q9Y248	-2.70087	0.0215911
PKMYT1	Q99640	-2.72167	0.0391316
APOOL	Q6UXV4	-2.73275	0.00322226
MROH6	A6NGR9	-2.75475	0.0187088
TRRAP	Q9Y4A5	-2.81042	0.0103488
DCUN1D5	Q9BTE7	-2.87871	0.0324591
IPO8	O15397	-2.88608	0.00840552
ORC2	Q13416	-2.91706	0.00436634
CSF2RA	P15509	-2.91946	0.00205281
ITIH1	P19827	-2.93249	0.0147211
TELO2	Q9Y4R8	-2.95701	0.0104865
ATP5H	O75947	-2.99885	0.00283482
GID8	Q9NWU2	-3.07575	0.0019221
SLC52A2	Q9HAB3	-3.11321	0.0224328
GFPT2	O94808	-3.13798	0.00456819
SYNGR2	O43760	-3.15714	0.00527438
SAPCD2	Q86UD0	-3.23556	0.0216191
ATP5EP2	Q5VTU8	-3.30549	0.021074
PHKG2	P15735	-3.33763	0.0205536
APBB1IP	Q7Z5R6	-3.36232	0.00169077
FBXO22	Q8NEZ5	-3.36379	0.0077617
NTRK3	Q16288	-3.38786	0.0217698
THEMIS	Q8N1K5	-3.45621	0.00632763
UGT1A9	O60656	-3.46653	0.00229793
NDE1	Q9NXR1	-3.47571	0.0252464
FAM50B	Q9Y247	-3.50167	0.0103548
VN1R5	Q7Z5H4	-3.51495	0.00240598
C2orf69	Q8N8R5	-3.54179	0.0121627
TRAPPC13	A5PLN9	-3.57633	0.0178323
MEMO1	Q9Y316	-3.60809	0.0019536
GNA11	P29992	-3.68011	0.00154953
ADAMTS1	Q9UHI8	-3.71277	0.0117562
ST6GAL2	Q96JF0	-3.79968	0.00711712
MIOS	Q9NXC5	-3.81594	0.00554578
GMPR	P36959	-3.8463	0.0085903
SRSF4	Q08170	-3.90035	0.00193902
CCDC175	P0C221	-3.94355	0.00166643
RNGTT	O60942	-3.95513	0.00127964
STON2	Q8WXE9	-4.03059	0.00149137
GGPS1	O95749	-4.07245	0.00198812
CFDP1	Q9UEE9	-4.1073	0.00200817
MTX3	Q5HYI7	-4.15641	0.020272
SYN1	P17600	-4.16912	0.000502313
RGS19	P49795	-4.17873	0.00193065
ITSN1	Q15811	-4.25567	0.00375895
GPR126	Q86SQ4	-4.28179	0.00637062
SHISA2	Q6UWI4	-4.38272	0.00201658
DNAH8	Q96JB1	-4.38339	0.0223919
SEMA5B	Q9P283	-4.40767	0.0456588
TXNL4A	P83876	-4.49181	0.00178526
ACTR3B	Q9P1U1	-4.54373	0.022554
BZRAP1	O95153	-4.58502	0.00169938
CRYZL1	O95825	-4.61606	0.00321347
RFWD3	Q6PCD5	-4.63092	0.0452034
SETD2	Q9BYW2	-4.83407	0.0193872
ARAF	P10398	-4.89897	0.0022268
VIPAS39	Q9H9C1	-4.96501	0.00570979
SGMS1	Q86VZ5	-5.26904	0.0182702
PANK3	Q9H999	-6.28598	0.00136237
TEX261	Q6UWH6	-6.47368	0.0223297

## Sheet: Sheet2
	q value（重新计算）	N: Student's T-test Difference MB231_OEB3GALT4_MB231	T: Accession	symbol
	8.04904e-05	4.66036	O15031	PLXNB2
	0.000267919	0.760105	P32929	CTH
	0.000352073	1.72023	Q5T5P2	KIAA1217
	0.000387315	-2.06748	O60216	RAD21
	0.000502313	-4.16912	P17600	SYN1
	0.00121922	2.03721	Q4VC31	CCDC58
	0.00127964	-3.95513	O60942	RNGTT
	0.00136237	-6.28598	Q9H999	PANK3
	0.00193149	0.7143	P13667	PDIA4
	0.0017413	4.74846	Q641Q2	FAM21A
	0.00178526	-4.49181	P83876	TXNL4A
	0.00167855	1.6622	Q14683	SMC1A
	0.00157228	1.36241	P17301	ITGA2
	0.00149137	-4.03059	Q8WXE9	STON2
	0.00142572	2.29499	A6QL64	ANKRD36
	0.00134665	-2.41169	Q7Z7N9	TMEM179B
	0.00136595	1.73353	Q9NUL3	STAU2
	0.0014188	-0.747812	Q6XZF7	DNMBP
	0.00154953	-3.68011	P29992	GNA11
	0.00167326	-2.17864	Q9NRX2	MRPL17
	0.00165899	0.792551	P15121	AKR1B1
	0.00166643	-3.94355	P0C221	CCDC175
	0.00170802	1.23034	Q16698	DECR1
	0.00169077	-3.36232	Q7Z5R6	APBB1IP
	0.00169938	-4.58502	O95153	BZRAP1
	0.00201658	-4.38272	Q6UWI4	SHISA2
	0.00208572	0.600284	P07339	CTSD
	0.00201936	-1.1809	P31350	RRM2
	0.00198812	-4.07245	O95749	GGPS1
	0.00193065	-4.17873	P49795	RGS19
	0.00200817	-4.1073	Q9UEE9	CFDP1
	0.0019536	-3.60809	Q9Y316	MEMO1
	0.0019221	-3.07575	Q9NWU2	GID8
	0.00193902	-3.90035	Q08170	SRSF4
	0.00206439	-1.766	Q9NZP5	OR5AC2
	0.00202139	3.63589	P52566	ARHGDIB
	0.00205281	-2.91946	P15509	CSF2RA
	0.00211668	0.637364	Q6P3X3	TTC27
	0.00213688	1.96322	Q9UIR0	BTNL2
	0.00214109	0.928081	P56134	ATP5J2
	0.00217603	0.838497	P11021	HSPA5
	0.0022268	-4.89897	P10398	ARAF
	0.00221155	-1.82537	P11310	ACADM
	0.00229793	-3.46653	O60656	UGT1A9
	0.00232618	-1.86006	Q14145	KEAP1
	0.00231552	0.662336	P05023	ATP1A1
	0.00228604	1.07527	P42330	AKR1C3
	0.00232779	0.635297	Q12800	TFCP2
	0.0022845	-2.00475	Q99747	NAPG
	0.00234202	4.57433	Q9BVS4	RIOK2
	0.00240598	-3.51495	Q7Z5H4	VN1R5
	0.00239948	-0.879932	O75351	VPS4B
	0.00249075	1.00449	O75787	ATP6AP2
	0.0025354	4.47007	Q9H1A4	ANAPC1
	0.00265047	-2.66207	Q9Y4B6	VPRBP
	0.00262272	-2.20046	P35658	NUP214
	0.00262678	-2.31651	P08397	HMBS
	0.00261411	3.31102	Q04828	AKR1C1
	0.00257674	-1.11898	Q96RP9	GFM1
	0.00283482	-2.99885	O75947	ATP5H
	0.00280063	1.97821	Q00765	REEP5
	0.0029467	2.56601	Q96SZ5	ADO
	0.00309415	0.995359	P01892	HLA-A
	0.00311008	1.99311	Q96MS0	ROBO3
	0.00316959	1.6882	Q8N2G8	GHDC
	0.00319973	1.8491	P52943	CRIP2
	0.00316243	0.835116	O95292	VAPB
	0.00312762	-2.02845	Q8NHU6	TDRD7
	0.00310163	-1.1725	Q14520	HABP2
	0.00310726	1.04654	Q9H5V8	CDCP1
	0.00321347	-4.61606	O95825	CRYZL1
	0.00323779	-1.29816	P43121	MCAM
	0.00322226	-2.73275	Q6UXV4	APOOL
	0.00327165	-1.36933	Q8WU90	ZC3H15
	0.0033817	4.43855	Q9H2H8	PPIL3
	0.00357689	1.69966	Q96QZ7	MAGI1
	0.00366431	1.21784	O75792	RNASEH2A
	0.00374744	0.94051	P11413	G6PD
	0.00370768	-0.675727	Q9Y6V0	PCLO
	0.00373038	-0.695905	P14866	HNRNPL
	0.00375402	2.49218	Q8NGY0	OR10X1
	0.00373501	-1.6321	Q9NZM5	GLTSCR2
	0.00369646	-0.74457	P50579	METAP2
	0.00382165	2.20962	A2RTY3	HEATR9
	0.00382185	4.08624	Q5XKE5	KRT79
	0.00376694	-0.65681	P30405	PPIF
	0.00379244	1.03222	P06396	GSN
	0.0037794	-1.65332	P35250	RFC2
	0.00375625	0.73802	Q9BXS4	TMEM59
	0.00375895	-4.25567	Q15811	ITSN1
	0.00372367	-1.58764	Q02040	AKAP17A
	0.00371394	3.07446	Q9H2M9	RAB3GAP2
	0.0037215	-0.951873	O00148	DDX39A
	0.00372778	0.673218	Q8IWE2	FAM114A1
	0.00382558	-1.18291	P35527	KRT9
	0.0038548	0.893799	Q9H2G2	SLK
	0.0038816	1.48267	Q9BRK3	MXRA8
	0.00396037	3.6771	Q9H5I5	PIEZO2
	0.00404743	-1.913	O60879	DIAPH2
	0.00411004	-1.36269	Q9UPT5	EXOC7
	0.00409559	1.12765	Q8WUH1	CHURC1
	0.00432237	1.65996	Q9ULA0	DNPEP
	0.00436634	-2.91706	Q13416	ORC2
	0.0044784	5.82377	Q8NEU8	APPL2
	0.00444692	-1.35947	Q9Y2W2	WBP11
	0.00456819	-3.13798	O94808	GFPT2
	0.00473623	-1.36898	P61160	ACTR2
	0.00471134	3.12501	Q9H944	MED20
	0.00473025	1.3545	P10301	RRAS
	0.00484296	-0.716335	Q6P3W7	SCYL2
	0.0048332	0.586856	Q9HAV0	GNB4
	0.0048362	0.620705	P04792	HSPB1
	0.00485603	-0.776836	Q9P258	RCC2
	0.00486388	0.783843	Q9BV40	VAMP8
	0.00483048	-1.45192	P27448	MARK3
	0.00488206	1.0576	P26447	S100A4
	0.00498219	-0.610239	Q8NBM4	UBAC2
	0.00495342	1.41885	Q9BTT4	MED10
	0.00496219	1.09843	P31749	AKT1
	0.00496153	-2.41178	Q86VR2	FAM134C
	0.00494378	1.49811	Q9NUY8	TBC1D23
	0.00491707	2.37195	P35914	HMGCL
	0.00493953	-1.60271	Q96RU3	FNBP1
	0.00509361	1.17094	Q4KWH8	PLCH1
	0.00513746	5.03072	O96024	B3GALT4
	0.00512509	-2.65295	Q9P2I0	CPSF2
	0.00509937	2.76048	Q7Z2Z1	TICRR
	0.00527438	-3.15714	O43760	SYNGR2
	0.0053562	-1.88112	Q9Y6M7	SLC4A7
	0.00532136	2.97751	Q96EA4	SPDL1
	0.005459	-0.785308	O75940	SMNDC1
	0.00544738	1.30882	O94973	AP2A2
	0.00554578	-3.81594	Q9NXC5	MIOS
	0.00554466	-2.58022	P0DJI9	SAA2
	0.00553805	1.52827	Q0ZGT2	NEXN
	0.00559535	-1.25255	Q03405	PLAUR
	0.00567686	2.50432	P08631	HCK
	0.00569757	-1.47004	Q05397	PTK2
	0.00566652	-1.15211	P18074	ERCC2
	0.00570979	-4.96501	Q9H9C1	VIPAS39
	0.00569739	1.01741	Q14764	MVP
	0.00583644	0.962007	O75084	FZD7
	0.00584232	-0.654531	Q15021	NCAPD2
	0.00590171	-2.58779	Q9UDY4	DNAJB4
	0.00606199	0.803709	O15498	YKT6
	0.00603877	-0.587435	P19623	SRM
	0.00612077	1.23348	Q9UBM7	DHCR7
	0.00623144	0.796887	Q6IAN0	DHRS7B
	0.00619876	-0.888901	Q86UY8	NT5DC3
	0.0062733	1.83978	Q9Y4P3	TBL2
	0.00637062	-4.28179	Q86SQ4	GPR126
	0.00635406	0.601825	P60228	EIF3E
	0.00632899	-0.691996	P46379	BAG6
	0.00632763	-3.45621	Q8N1K5	THEMIS
	0.00631823	1.91343	Q5TGY3	AHDC1
	0.00638635	2.72598	Q8N4Q1	CHCHD4
	0.00640599	2.07195	Q9UK61	FAM208A
	0.00647042	2.41189	Q13188	STK3
	0.00649414	-1.17725	Q9UNQ2	DIMT1
	0.0065442	0.820653	O96007	MOCS2
	0.00660119	0.616887	Q9Y2Z0	SUGT1
	0.00662263	0.832199	P17931	LGALS3
	0.00668992	2.44672	Q5JU85	IQSEC2
	0.00676166	-0.968932	Q9UMY1	NOL7
	0.00676623	1.03476	P30049	ATP5D
	0.00684278	1.11636	Q8NC42	RNF149
	0.00696367	1.16997	P48594	SERPINB4
	0.00702115	-0.996035	O43491	EPB41L2
	0.00713623	-0.743026	P04637	TP53
	0.00713101	-0.993697	O60669	SLC16A7
	0.00711712	-3.79968	Q96JF0	ST6GAL2
	0.00734054	0.778617	P61020	RAB5B
	0.00748657	-1.58545	Q9H9Y6	POLR1B
	0.00749511	0.895866	O43854	EDIL3
	0.00753293	1.29601	P57737	CORO7
	0.0077617	-3.36379	Q8NEZ5	FBXO22
	0.00775249	0.775647	Q12907	LMAN2
	0.00784979	1.18468	P06756	ITGAV
	0.00812802	1.18699	P30043	BLVRB
	0.00819751	3.70298	Q8NAB2	KBTBD3
	0.00822391	-1.03703	Q16222	UAP1
	0.00836921	0.935619	P13804	ETFA
	0.00848361	3.35587	O95167	NDUFA3
	0.0084459	-0.926435	P26640	VARS
	0.00842191	-2.33939	Q96EM0	L3HYPDH
	0.00840552	-2.88608	O15397	IPO8
	0.00848477	0.966125	Q8NCW0	KREMEN2
	0.00855523	0.980805	P30042	C21orf33
	0.00851926	1.57256	Q29974	HLA-DRB1
	0.00851905	1.18457	P11279	LAMP1
	0.0085923	1.82907	Q7Z388	DPY19L4
	0.00860214	1.8959	Q6UXG2	KIAA1324
	0.00859017	2.21381	Q9BTC0	DIDO1
	0.00866899	1.56249	P62736	ACTA2
	0.00865286	-1.74797	P07148	FABP1
	0.00866356	1.47128	Q8N4L2	TMEM55A
	0.00864395	1.03744	P13761	HLA-DRB1
	0.00862157	-0.820491	O75915	ARL6IP5
	0.0085903	-3.8463	P36959	GMPR
	0.00899896	0.945344	Q04726	TLE3
	0.00965153	1.38762	Q9NXG2	THUMPD1
	0.00965267	4.07274	Q9P265	DIP2B
	0.00963666	1.27723	O14641	DVL2
	0.00972351	-0.897032	Q16527	CSRP2
	0.00970079	-0.652832	Q96AE4	FUBP1
	0.00998571	1.50355	P49736	MCM2
	0.010126	-0.852085	O75663	TIPRL
	0.0100811	-0.96026	Q01970	PLCB3
	0.0100674	-1.20522	P82909	MRPS36
	0.0100642	-1.16924	Q9BRT9	GINS4
	0.0103094	2.9992	P36268	GGT2
	0.0103182	0.799381	Q16739	UGCG
	0.0103853	-0.904428	P50897	PPT1
	0.0103589	-1.61946	Q08431	MFGE8
	0.0103379	-1.67169	O95551	TDP2
	0.0104865	-2.95701	Q9Y4R8	TELO2
	0.010449	0.997702	P33992	MCM5
	0.0104307	0.87327	Q95604	HLA-C
	0.0104	1.45062	O75864	PPP1R37
	0.0103548	-3.50167	Q9Y247	FAM50B
	0.0103439	-1.80821	O75818	RPP40
	0.0103488	-2.81042	Q9Y4A5	TRRAP
	0.0103729	-2.27386	O95989	NUDT3
	0.0103358	0.743057	Q8IWW6	ARHGAP12
	0.0105619	2.73795	Q12834	CDC20
	0.0106631	-0.615765	Q2NL82	TSR1
	0.0108267	0.697059	P98194	ATP2C1
	0.0109717	-0.588229	Q96PU5	NEDD4L
	0.0112051	-1.03078	P35908	KRT2
	0.011485	-0.580215	P31689	DNAJA1
	0.0115352	-1.52073	Q9Y4P8	WIPI2
	0.0114958	1.6883	Q9UBS8	RNF14
	0.0115501	0.679927	P10155	TROVE2
	0.0115363	0.778551	O14786	NRP1
	0.011581	3.96809	P78325	ADAM8
	0.011795	0.675489	P51553	IDH3G
	0.0117562	-3.71277	Q9UHI8	ADAMTS1
	0.0119364	4.53269	P16050	ALOX15
	0.0122347	-1.01764	Q9UPU5	USP24
	0.0122176	1.82411	Q12830	BPTF
	0.0121804	-0.727811	Q9BY44	EIF2A
	0.0121627	-3.54179	Q8N8R5	C2orf69
	0.0124081	1.32955	P35557	GCK
	0.0123798	1.16213	O95470	SGPL1
	0.0126975	-0.672316	Q99615	DNAJC7
	0.0126795	2.30055	Q96BZ8	LENG1
	0.0128792	1.05596	Q9NV06	DCAF13
	0.0130761	-1.38895	Q71RC2	LARP4
	0.0130672	-1.6974	Q96A65	EXOC4
	0.0130423	0.994631	Q13572	ITPK1
	0.0130905	1.6638	Q15392	DHCR24
	0.0131487	1.02076	P08651	NFIC
	0.0131573	-0.828072	Q29RF7	PDS5A
	0.0131848	1.26096	Q7Z5L9	IRF2BP2
	0.0131742	0.736545	P08754	GNAI3
	0.0132425	1.63296	Q8N3F8	MICALL1
	0.0134006	0.987757	P62328	TMSB4X
	0.0136259	2.1015	P00966	ASS1
	0.0137596	-0.808542	Q04206	RELA
	0.0137792	1.23742	P09110	ACAA1
	0.0139965	-1.59701	P52294	KPNA1
	0.0140482	-1.92821	Q9H6X2	ANTXR1
	0.0140569	-1.21204	Q96B26	EXOSC8
	0.0141387	3.12383	Q14117	DPYS
	0.0141048	1.581	O15056	SYNJ2
	0.0140688	-1.26456	Q96JP5	ZFP91
	0.0140382	-1.89751	O15344	MID1
	0.0141357	5.14123	P52926	HMGA2
	0.0141755	1.20509	Q15418	RPS6KA1
	0.0141816	-2.09806	Q96BN8	OTULIN
	0.0144591	-0.934006	Q9BYM8	RBCK1
	0.014464	4.34893	A6NNS2	DHRS7C
	0.0147849	1.24573	P61764	STXBP1
	0.0147211	-2.93249	P19827	ITIH1
	0.0147716	0.892425	O75569	PRKRA
	0.0149934	-1.13005	P48307	TFPI2
	0.0150406	0.65719	P17152	TMEM11
	0.015163	-1.0788	Q8IYS1	PM20D2
	0.0153402	-1.36481	P49247	RPIA
	0.0153161	-1.0125	Q14CX7	NAA25
	0.0156107	2.50728	Q9Y561	LRP12
	0.0155996	1.48952	O14966	RAB29
	0.015714	-1.43275	P02671	FGA
	0.0159119	2.54139	O75431	MTX2
	0.0158797	0.960983	P13987	CD59
	0.0160899	-1.42362	Q9Y450	HBS1L
	0.0160507	-1.91487	Q96EB1	ELP4
	0.0160997	1.44556	Q9BSJ2	TUBGCP2
	0.0161207	-2.41958	Q9BXB4	OSBPL11
	0.016098	-1.32346	P13645	KRT10
	0.0161384	-2.18314	Q01804	OTUD4
	0.0161172	-0.703002	Q16643	DBN1
	0.0161494	0.963392	Q05209	PTPN12
	0.0162141	1.54715	Q53HL2	CDCA8
	0.0161977	-1.34203	P16083	NQO2
	0.0162763	0.639983	P04080	CSTB
	0.0162249	1.58926	P46926	GNPDA1
	0.016205	0.957369	Q7Z3B4	NUP54
	0.0165543	0.705682	P04233	CD74
	0.0165519	0.670018	P82914	MRPS15
	0.0165298	1.9676	Q8NFF5	FLAD1
	0.0164892	-0.970505	Q9Y285	FARSA
	0.0164765	0.890235	P61081	UBE2M
	0.0166556	-0.718981	Q16658	FSCN1
	0.016976	-1.4	P40261	NNMT
	0.0170459	1.95151	Q16787	LAMA3
	0.0175315	0.764988	P05026	ATP1B1
	0.0177043	-1.13391	Q9GZR2	REXO4
	0.0178323	-3.57633	A5PLN9	TRAPPC13
	0.0181234	-0.801767	Q6NUQ4	TMEM214
	0.0181353	1.04964	Q15067	ACOX1
	0.018187	2.53866	P00742	F10
	0.0182702	-5.26904	Q86VZ5	SGMS1
	0.0182779	1.42399	O95503	CBX6
	0.0183429	-0.625224	P52789	HK2
	0.0184712	0.870128	P51571	SSR4
	0.0184362	1.30901	Q8NB90	SPATA5
	0.0184379	-0.966077	Q9Y3B4	SF3B6
	0.0184079	-0.942032	P19388	POLR2E
	0.0187174	-1.25272	Q9HBL7	PLGRKT
	0.0187088	-2.75475	A6NGR9	MROH6
	0.018984	1.86006	Q8IWJ2	GCC2
	0.0190483	-0.633442	Q99829	CPNE1
	0.0190584	1.73564	O15254	ACOX3
	0.019175	-1.69682	Q99595	TIMM17A
	0.0193711	0.830109	P26006	ITGA3
	0.0193872	-4.83407	Q9BYW2	SETD2
	0.0193811	-1.26861	Q9ULC3	RAB23
	0.0194157	-0.859713	P29279	CTGF
	0.0194223	-1.81187	Q86Y46	KRT73
	0.0194918	2.21129	Q6ULP2	AFTPH
	0.0196239	-1.23692	Q9NZ63	C9orf78
	0.0199246	1.18514	P43155	CRAT
	0.0201211	0.874701	P61225	RAP2B
	0.0201646	0.923826	Q9HD45	TM9SF3
	0.0201775	2.05273	O95834	EML2
	0.020167	1.63134	Q8IVF2	AHNAK2
	0.0202767	1.0554	Q9BX40	LSM14B
	0.020272	-4.15641	Q5HYI7	MTX3
	0.0203551	-1.26445	Q6MZP7	LIN54
	0.0203278	-1.90631	Q14624	ITIH4
	0.0202893	1.46195	P61006	RAB8A
	0.0202997	0.919303	P49902	NT5C2
	0.0202855	0.799497	Q5Y7A7	HLA-DRB1
	0.0203373	1.0623	P07099	EPHX1
	0.020549	-1.0584	Q9Y580	RBM7
	0.0205536	-3.33763	P15735	PHKG2
	0.0205098	1.49661	O14618	CCS
	0.0209659	-0.975707	Q15800	MSMO1
	0.0209615	-2.55679	Q9BRP4	PAAF1
	0.021074	-3.30549	Q5VTU8	ATP5EP2
	0.0211727	1.30961	P49756	RBM25
	0.0214713	-0.626354	P35249	RFC4
	0.0214859	-0.732754	Q9Y2Q9	MRPS28
	0.0216629	-1.02298	P02771	AFP
	0.0216191	-3.23556	Q86UD0	SAPCD2
	0.0216072	0.711799	P19438	TNFRSF1A
	0.0215721	2.5799	Q9NS87	KIF15
	0.021623	0.971044	Q9NRP0	OSTC
	0.0216175	-2.23209	Q96TC7	RMDN3
	0.0215911	-2.70087	Q9Y248	GINS2
	0.0216072	-1.85153	Q12933	TRAF2
	0.0218259	3.94648	Q06278	AOX1
	0.0218082	-1.14557	Q8IWC1	MAP7D3
	0.0217694	-1.11345	O95873	C6orf47
	0.021769	-0.823177	P02788	LTF
	0.0217331	1.21545	Q7Z7H5	TMED4
	0.0218051	0.832032	Q9UHA4	LAMTOR3
	0.0217698	-3.38786	Q16288	NTRK3
	0.0217943	2.3009	Q9NR09	BIRC6
	0.0218401	1.48379	P03956	MMP1
	0.0218774	1.43372	Q9Y608	LRRFIP2
	0.021856	1.21372	Q9H0R4	HDHD2
	0.0218206	1.64709	Q9UN81	L1RE1
	0.0217843	0.677177	Q09161	NCBP1
	0.0220552	-1.11162	Q86VS8	HOOK3
	0.0223297	-6.47368	Q6UWH6	TEX261
	0.0224328	-3.11321	Q9HAB3	SLC52A2
	0.0224108	1.08412	Q9NZT2	OGFR
	0.0223919	-4.38339	Q96JB1	DNAH8
	0.022369	0.998072	Q9Y287	ITM2B
	0.0225774	1.64659	Q13753	LAMC2
	0.0225702	-1.13664	Q9H204	MED28
	0.0225334	0.942657	P02751	FN1
	0.022554	-4.54373	Q9P1U1	ACTR3B
	0.0230066	-2.35731	A8MUU9	uncharacterized protein
	0.0232091	-0.761504	P49454	CENPF
	0.0231478	0.823632	O76094	SRP72
	0.0231302	-0.70512	Q9NX47	MARCH5
	0.0232086	2.64219	P04440	HLA-DPB1
	0.0232299	1.0936	O14734	ACOT8
	0.0232563	-1.12376	O75348	ATP6V1G1
	0.0232418	-1.36776	O95260	ATE1
	0.0231773	0.621773	O43598	DNPH1
	0.0231127	-0.8444	Q9NS25	SPANXB1
	0.0230779	-1.40812	Q9GZZ9	UBA5
	0.0233354	1.32002	Q9Y478	PRKAB1
	0.0233119	0.742767	P78386	KRT85
	0.0233151	-0.615348	O60256	PRPSAP2
	0.0232827	0.999886	Q6XZB0	LIPI
	0.0232494	-1.43292	Q9BQ13	KCTD14
	0.0233288	0.64189	Q15436	SEC23A
	0.0232903	0.724372	Q04323	UBXN1
	0.0233577	0.654917	P30044	PRDX5
	0.0233865	1.67923	O94903	PROSC
	0.0233657	-0.582736	P52732	KIF11
	0.0236811	0.717723	Q92597	NDRG1
	0.0236722	-1.54145	Q8N6R0	METTL13
	0.0237097	1.1705	Q9Y6D5	ARFGEF2
	0.0237528	-1.37864	Q8IWT0	ZBTB8OS
	0.0240214	1.58027	P57772	EEFSEC
	0.0239708	0.697559	O75955	FLOT1
	0.0240529	-0.870089	Q96SB4	SRPK1
	0.024588	0.671145	O95235	KIF20A
	0.0246089	-0.592619	P04264	KRT1
	0.0246444	1.75293	Q92665	MRPS31
	0.0246505	0.717782	P13747	HLA-E
	0.0246687	0.590745	Q9Y6M5	SLC30A1
	0.0247401	0.902196	Q96KP1	EXOC2
	0.0248225	1.80286	Q8TF21	ANKRD24
	0.0249156	0.826872	Q96SU4	OSBPL9
	0.0250869	-1.00404	Q9BRP1	PDCD2L
	0.0250511	-1.73898	O75150	RNF40
	0.0252464	-3.47571	Q9NXR1	NDE1
	0.0254933	-1.45067	Q6IA86	ELP2
	0.0255119	0.900733	O14672	ADAM10
	0.0257761	-1.91076	Q8NHZ8	CDC26
	0.0257987	3.08413	Q8NHQ9	DDX55
	0.0257822	-1.60108	Q8N983	MRPL43
	0.0258954	0.887749	O75976	CPD
	0.0258601	0.696017	P11717	IGF2R
	0.0261703	0.916808	Q14573	ITPR3
	0.0261669	1.68146	O00754	MAN2B1
	0.0261478	2.51916	Q8N9W8	FAM71D
	0.0261594	-1.02597	Q8TCA0	LRRC20
	0.0262418	2.19112	Q8IUZ0	LRRC49
	0.026309	-0.754056	Q8IWS0	PHF6
	0.0264713	-0.923895	Q9NVU7	SDAD1
	0.0264474	-0.863029	Q9NVZ3	NECAP2
	0.0265735	-0.883038	Q8ND24	RNF214
	0.0270853	1.66683	Q9UH99	SUN2
	0.0271017	-0.668676	Q8NBF2	NHLRC2
	0.0272816	1.50987	Q9UBX3	SLC25A10
	0.0272555	1.19912	Q9NVC6	MED17
	0.0273111	0.608298	Q9UBL3	ASH2L
	0.0273827	0.811172	Q9BYG5	PARD6B
	0.0282862	0.701962	O75691	UTP20
	0.0289686	0.987528	Q9Y239	NOD1
	0.0289717	0.666068	Q9H7D7	WDR26
	0.0292303	-0.966122	P16989	YBX3
	0.029285	0.642832	Q9UJU6	DBNL
	0.0292612	0.873589	Q99732	LITAF
	0.0293609	2.2113	Q8IYD8	FANCM
	0.0293717	0.807394	Q9Y223	GNE
	0.0293379	1.57515	P29034	S100A2
	0.0294928	-0.802731	O00566	MPHOSPH10
	0.0294484	-1.54736	Q92925	SMARCD2
	0.0294365	2.62291	Q6SA08	TSSK4
	0.0294253	1.52053	Q9NR19	ACSS2
	0.0294021	-1.51715	Q7Z6Z7	HUWE1
	0.0297207	2.29543	O75438	NDUFB1
	0.0296833	-0.782513	Q16763	UBE2S
	0.0299203	-1.09006	Q9Y613	FHOD1
	0.0299558	-0.591443	Q9Y6M1	IGF2BP2
	0.0301987	1.27954	P0CG08	GPR89B
	0.0301731	0.762504	P23634	ATP2B4
	0.0302003	-0.902803	O43175	PHGDH
	0.0304197	-2.52435	Q9NZD2	GLTP
	0.0307287	3.1523	O43164	PJA2
	0.0309286	0.787126	P17252	PRKCA
	0.0311189	3.93915	Q86US8	SMG6
	0.0311107	-0.75463	O43896	KIF1C
	0.0311492	1.49248	P34810	CD68
	0.0311656	4.05105	Q6PK04	CCDC137
	0.0311692	0.707613	P53677	AP3M2
	0.0311677	-1.21955	Q96A08	HIST1H2BA
	0.0314086	1.25723	Q93074	MED12
	0.0313895	-0.594626	O60725	ICMT
	0.0315166	0.657464	Q13190	STX5
	0.0314921	2.82802	O95396	MOCS3
	0.0318104	-1.49684	Q86X83	COMMD2
	0.0319725	1.01529	O60499	STX10
	0.0320948	-0.717479	Q86V48	LUZP1
	0.0321755	5.60917	Q8IWZ6	BBS7
	0.0322635	0.851931	Q7Z4R8	C6orf120
	0.0322321	-0.623084	Q13523	PRPF4B
	0.0322192	-1.1765	O00488	ZNF593
	0.0324591	-2.87871	Q9BTE7	DCUN1D5
	0.0331108	-1.60049	P28702	RXRB
	0.0330751	3.00533	Q14061	COX17
	0.0338997	0.639538	Q8IV08	PLD3
	0.0339139	0.637719	Q9UL26	RAB22A
	0.0339096	-1.21752	P20248	CCNA2
	0.0339678	-2.46799	Q15154	PCM1
	0.0340637	0.724037	Q96P47	AGAP3
	0.0341298	3.33544	Q9NZU5	LMCD1
	0.0346466	1.57452	Q13571	LAPTM5
	0.0346758	-1.48027	Q15910	EZH2
	0.0347838	1.23136	Q9BW91	NUDT9
	0.0347831	-2.13583	P07942	LAMB1
	0.0350598	-0.616988	Q8IY67	RAVER1
	0.035049	0.657459	Q9NX08	COMMD8
	0.0350107	1.70819	Q14141	SEPT6
	0.0350054	0.784307	P21926	CD9
	0.0353375	0.866114	Q96QR8	PURB
	0.0356093	-1.04774	Q13485	SMAD4
	0.0362337	-1.0904	Q5VTR2	RNF20
	0.0364642	0.591104	Q9BU89	DOHH
	0.036594	2.27607	Q53T59	HS1BP3
	0.0369597	0.664611	Q9C002	NMES1
	0.0369118	0.843678	P62256	UBE2H
	0.0369201	0.852844	Q9Y5Z4	HEBP2
	0.0369072	-0.604527	Q9UKN7	MYO15A
	0.037899	-1.45669	Q8IVT2	MISP
	0.0380478	-1.23385	Q9Y5J1	UTP18
	0.0382179	-0.626671	Q6P6B7	ANKRD16
	0.0382468	-0.682307	Q15020	SART3
	0.0382088	-1.51407	Q96JH7	VCPIP1
	0.038229	2.42404	P30510	HLA-C
	0.0382175	-0.872356	Q9BPZ3	PAIP2
	0.0381815	-0.623343	Q9H6D7	HAUS4
	0.0383129	-1.34428	Q9P031	CCDC59
	0.0385476	-0.622167	P08697	SERPINF2
	0.0385561	3.12475	Q8N4X5	AFAP1L2
	0.0384945	-1.00736	Q8N0X7	SPG20
	0.0384791	-0.58984	Q14008	CKAP5
	0.0387134	0.997474	P51809	VAMP7
	0.0386954	0.88648	Q8NB37	PDDC1
	0.0387808	0.898546	P46199	MTIF2
	0.0388067	-0.910018	O75676	RPS6KA4
	0.0392001	1.21188	Q86T03	TMEM55B
	0.0391973	-0.723646	Q14137	BOP1
	0.0391563	0.816673	O95758	PTBP3
	0.0391316	-2.72167	Q99640	PKMYT1
	0.0390886	0.980782	Q68CQ7	GLT8D1
	0.0390723	0.71205	Q92743	HTRA1
	0.0390489	-1.40737	Q8TAD8	SNIP1
	0.039533	-0.744078	Q15075	EEA1
	0.0396833	-0.800395	O00459	PIK3R2
	0.0399181	-0.751473	P48788	TNNI2
	0.0401138	0.788132	P02100	HBE1
	0.0400545	0.72739	P05091	ALDH2
	0.0401145	-1.25004	Q96T88	UHRF1
	0.0403211	1.22216	Q9Y5X2	SNX8
	0.0404785	-1.26879	Q9NW81	ATP5SL
	0.0404694	1.15781	Q9UNW1	MINPP1
	0.0404315	-2.00096	Q3V6T2	CCDC88A
	0.0404114	-1.81695	Q6YN16	HSDL2
	0.0403952	-1.50117	Q9UHD2	TBK1
	0.0406828	-1.86031	Q6ZUM4	ARHGAP27
	0.0408365	0.670094	P13674	P4HA1
	0.0408186	0.993796	Q9P291	ARMCX1
	0.0408318	0.976663	Q10471	GALNT2
	0.0411935	-0.619826	Q8TEX9	IPO4
	0.0412045	1.19159	O95166	GABARAP
	0.041296	-0.738259	Q9Y3T9	NOC2L
	0.0412389	1.99628	Q92574	TSC1
	0.0412261	1.35681	O94919	ENDOD1
	0.041182	-2.16444	O95182	NDUFA7
	0.0412421	-1.44638	Q03181	PPARD
	0.0413644	0.639748	P48449	LSS
	0.0413224	-1.79486	O15211	RGL2
	0.0413035	-1.22141	Q9GZS1	POLR1E
	0.0415449	-0.747187	Q12849	GRSF1
	0.0416502	0.935986	Q96AB3	ISOC2
	0.0417235	1.19272	O60353	FZD6
	0.0416961	-0.648982	Q9P0L2	MARK1
	0.0419953	1.87908	Q16864	ATP6V1F
	0.0419912	-1.76776	P32780	GTF2H1
	0.0419368	2.06377	Q9H2D1	SLC25A32
	0.0422435	1.34102	Q13043	STK4
	0.042484	1.74823	Q8N999	C12orf29
	0.0424613	1.0377	Q8IUW5	RELL1
	0.0425913	-1.58776	Q9NRS6	SNX15
	0.0426159	1.42189	Q9BTZ2	DHRS4
	0.0426376	2.56296	Q8WU79	SMAP2
	0.0428242	1.16986	Q8WU76	SCFD2
	0.0427737	-0.677947	O95456	PSMG1
	0.0427869	-0.729293	Q2TAY7	SMU1
	0.0429286	1.10607	Q9Y512	SAMM50
	0.0429792	0.924353	Q3KQV9	UAP1L1
	0.0429363	-0.98629	Q9H098	FAM107B
	0.0432892	-1.00904	P43897	TSFM
	0.0432771	0.666505	Q16719	KYNU
	0.0433696	1.03906	O43708	GSTZ1
	0.0433119	2.14504	Q9UII4	HERC5
	0.0437442	-1.41188	Q96MG7	NSMCE3
	0.0439777	2.08826	Q6ZSR9	uncharacterized protein
	0.0443893	1.63875	Q8N201	INTS1
	0.0444021	-0.902072	P02774	GC
	0.0444067	-1.03452	Q9UKV8	AGO2
	0.0450201	1.39929	Q12789	GTF3C1
	0.0449961	0.867119	Q96QD8	SLC38A2
	0.0450364	0.689515	Q9BTV4	TMEM43
	0.0450249	2.24949	Q96J94	PIWIL1
	0.0450467	0.656769	Q5HYI8	RABL3
	0.0451891	0.62635	Q9Y639	NPTN
	0.0451948	3.51557	Q8WZ42	TTN
	0.0452034	-4.63092	Q6PCD5	RFWD3
	0.0454484	0.784904	Q9UJY1	HSPB8
	0.0455184	0.644262	Q92783	STAM
	0.04552	0.885444	P11274	BCR
	0.0455909	-1.41217	Q9H7D0	DOCK5
	0.0456588	-4.40767	Q9P283	SEMA5B
	0.0457258	0.758921	Q9Y3L5	RAP2C
	0.0458957	-0.924301	Q2NKX8	ERCC6L
	0.0459888	-0.874033	Q96MW5	COG8
	0.0465194	-2.3221	O75306	NDUFS2
	0.0467951	1.0137	O00220	TNFRSF10A
	0.0468321	0.772935	P32455	GBP1
	0.0467872	1.07307	P08962	CD63
	0.0469117	-0.857347	Q9HCE5	METTL14
	0.0469884	-0.925585	Q6IN85	PPP4R3A
	0.0473976	1.79229	O95833	CLIC3
	0.0475755	-1.29802	O94964	SOGA1
	0.0476147	0.783222	Q5W111	SPRYD7
	0.047721	0.619598	O14817	TSPAN4
	0.0477317	1.22156	Q9BQ15	NABP2
	0.0477902	0.58704	P80303	NUCB2
	0.0484282	-1.85679	Q96HW7	INTS4
	0.048805	0.663608	P51151	RAB9A
	0.0487742	1.68714	P02656	APOC3
	0.0487624	3.42317	Q9Y296	TRAPPC4
	0.0489093	-0.967094	Q8IWZ3	ANKHD1
	0.048858	-1.14958	Q96ME7	ZNF512
	0.0489061	0.854305	Q7L1S5	CHST9
	0.0488888	1.86484	Q9HBH1	PDF
	0.0488414	-0.603925	Q9NQ29	LUC7L
	0.0489212	0.957587	Q29983	MICA
	0.0491154	1.6889	Q9BRQ8	AIFM2
	0.0494025	0.700181	Q9Y4W6	AFG3L2
	0.0492899	-1.3428	P26022	PTX3
	0.0492755	2.10539	Q9Y345	SLC6A5
	0.0496625	0.993802	O43464	HTRA2
	0.0496547	-0.624765	Q9BV57	ADI1
	0.0496505	1.21931	O43432	EIF4G3
	0.0496102	-0.828639	P04196	HRG
